# Supplementary material for: Genome-wide association analysis unveils candidate genes and loci associated with aplasia cutis congenita in pigs
Source: BMC Genomics. 2023 Nov 21;24:701. doi: 10.1186/s12864-023-09803-6 (PMC10664689; doi:10.1186/s12864-023-09803-6)
Supplement: Supplementary file 2 — Additional file 2: Table S1. Distributions of SNPs after QC and the average SNPs on each chromosome for ACC trait. [file 12864_2023_9803_MOESM2_ESM.xls]

## Sheet: Sheet1
Additional file2: Table S1 Distributions of SNPs after QC and the average SNPs on each chromosome for ACC trait.
SSC	SNP number	chr. size (Mb)a	SNP density (SNP/Mb)
1	4417	274.33	16.1
2	2590	151.94	17.05
3	2349	132.85	17.68
4	2573	130.91	19.65
5	1947	104.53	18.63
6	2196	170.84	12.85
7	2628	121.84	21.57
8	2611	138.97	18.79
9	2484	139.51	17.81
10	1618	69.36	23.33
11	1632	79.17	20.61
12	1432	61.6	23.25
13	3294	208.33	15.81
14	2938	141.76	20.73
15	2572	140.41	18.32
16	1522	79.94	19.04
17	1397	63.49	22
18	1162	55.98	20.76
aThe physical size is based on Sus scrofa 11.1 (http://www.ensembl.org/Sus_scrofa/Info/Index)
