# Supplementary material for: Genome-wide association analysis unveils candidate genes and loci associated with aplasia cutis congenita in pigs
Source: BMC Genomics. 2023 Nov 21;24:701. doi: 10.1186/s12864-023-09803-6 (PMC10664689; doi:10.1186/s12864-023-09803-6)
Supplement: Supplementary file 4 — Additional file 4: Table S2. Significant SNPs associated with ACC in Duroc pigs identified by imputed GWAS. Description: This file provides information about significant SNPs discovered in the GWAS with imputed data. [file 12864_2023_9803_MOESM4_ESM.xlsx]

## Sheet: Sheet1
Additional file4:Table S2 Significant SNPs associated with ACC in Duroc pigs identified by imputed_GWAS .
SSCa	SNP ID	Position (bp)	MAF	P-value	Nearest gene	Distance (bp)
10	10_45257970_G	45257970	0.021	4.75e-07	RSU1	within
10	10_45258904_T	45258904	0.021	4.75e-07	RSU1	within
10	10_45269106_G	45269106	0.021	4.75e-07	RSU1	within
10	10_45278420_C	45278420	0.021	4.75e-07	RSU1	within
10	10_45291839_T	45291839	0.021	4.75e-07	RSU1	2417
10	10_45341218_C	45341218	0.021	4.75e-07	C1QL3	-18243
13	13_206775844_T	206775844	0.15	2.49e-07	RRP1	39847
13	13_206783027_C	206783027	0.16	6.25e-07	RRP1	within
13	13_206735914_A	206735914	0.16	6.25e-07	RRP1	within
13	13_206735917_A	206735917	0.16	6.25e-07	RRP1	within
13	13_206735943_T	206735943	0.16	6.25e-07	RRP1	within
13	13_206753389_T	206753389	0.16	6.25e-07	RRP1	17392
13	13_206759875_G	206759875	0.16	6.25e-07	RRP1	23878
13	13_206770518_C	206770518	0.16	6.25e-07	RRP1	34521
13	13_206782480_T	206782480	0.16	5.77e-07	RRP1	47030
