# Supplementary material for: Genome-wide association analysis unveils candidate genes and loci associated with aplasia cutis congenita in pigs
Source: BMC Genomics. 2023 Nov 21;24:701. doi: 10.1186/s12864-023-09803-6 (PMC10664689; doi:10.1186/s12864-023-09803-6)
Supplement: Supplementary file 6 — Additional file 6: Table S3. Genes annotation within 1 Mb surrounding nine significant SNPs identified in GWAS. Description: This file provides the positional information of protein-coding genes within a 1 Mb region surrounding significant SNPs. [file 12864_2023_9803_MOESM6_ESM.xls]

## Sheet: Additional file 2
Additional file6: Table S3 Genes annotation within 1 Mb surrounding nine significant SNPs identified in GWAS.
Chromosome name	Start position	End position	Gene namea	Gene biotype	Data source
5	17895718	17905181	KRT71	protein coding	50K
5	17936807	17948937	KRT72	protein coding	50K
5	17956457	17967090	KRT73	protein coding	50K
5	18012925	18018582	KRT1	protein coding	50K
5	18029112	18039116	KRT77	protein coding	50K
5	18075860	18082196	KRT3	protein coding	50K
5	18090751	18099045	KRT4	protein coding	50K
5	18108680	18119773	KRT79	protein coding	50K
5	18123805	18133461	KRT78	protein coding	50K
5	18217691	18222833	KRT18	protein coding	50K
5	18266717	18298736	EIF4B	protein coding	50K
5	18299916	18320784	TNS2	protein coding	50K
5	18320756	18353114	SPRYD3	protein coding	50K
5	18358673	18371264	SOAT2	protein coding	50K
5	18379340	18410212	CSAD	protein coding	50K
5	18409438	18418985	ZNF740	protein coding	50K
5	18419436	18434526	ITGB7	protein coding	50K
5	18436267	18458625	RARG	protein coding	50K
5	18476365	18478741	MFSD5	protein coding	50K
5	18487052	18509913	ESPL1	protein coding	50K
5	18512710	18525877	MYG1	protein coding	50K
5	18512719	18525877	PFDN5	protein coding	50K
5	18526076	18537830	AAAS	protein coding	50K
5	18540952	18575436	SP7	protein coding	50K
5	18588758	18630089	SP1	protein coding	50K
5	18642823	18648848	AMHR2	protein coding	50K
5	18660814	18665925	PRR13	protein coding	50K
5	18673981	18706838	PCBP2	protein coding	50K
5	18699383	18717199	MAP3K12	protein coding	50K
5	18718158	18723843	TARBP2	protein coding	50K
5	18724081	18724826	NPFF	protein coding	50K
5	18871027	18878838	ATP5MC2	protein coding	50K
5	18910701	18930316	CALCOCO1	protein coding	50K
10	44421485	44886425	CACNB2	protein coding	Imputed
10	44891257	44958004	NSUN6	protein coding	Imputed
10	45079007	45289422	RSU1	protein coding	Imputed
10	45359461	45368803	C1QL3	protein coding	Imputed
10	45362928	45440215	PTER	protein coding	Imputed
13	206244773	206257702	U2AF1	protein coding	Imputed
13	206293849	206297015	CRYAA	protein coding	Imputed
13	206454718	206465807	SIK1	protein coding	Imputed
13	206629204	206651123	RRP1B	protein coding	Imputed
13	206676730	206703326	PDXK	protein coding	Imputed
13	206722595	206735997	RRP1	protein coding	overlap
13	206751103	206906353	AGPAT3	protein coding	overlap
13	206934972	207013102	TRAPPC10	protein coding	overlap
13	207015125	207031879	PWP2	protein coding	Imputed
13	207119051	207132538	DNMT3L	protein coding	Imputed
13	207148380	207158354	AIRE	protein coding	overlap
13	207167372	207191690	PFKL	protein coding	overlap
13	207196116	207204719	CFAP410	protein coding	overlap
13	207211952	207264982	TRPM2	protein coding	overlap
13	207271416	207272189	LRRC3	protein coding	Imputed
13	207285881	207412512	TSPEAR	protein coding	50K
13	207444532	207471796	UBE2G2	protein coding	50K
13	207476441	207484262	SUMO3	protein coding	50K
13	207493659	207507023	PTTG1IP	protein coding	50K
13	207693698	207791796	ADARB1	protein coding	50K
a The bolded genes represent candidate genes overlapping between the 50K_GWAS and imputed_GWAS
