# Supplementary material for: Genome-wide association analysis unveils candidate genes and loci associated with aplasia cutis congenita in pigs
Source: BMC Genomics. 2023 Nov 21;24:701. doi: 10.1186/s12864-023-09803-6 (PMC10664689; doi:10.1186/s12864-023-09803-6)
Supplement: Supplementary file 7 — Additional file 7: Table S4. Pathway Enrichment Analysis Reveals Significantly Enriched KEGG and GO Pathways Related to ACC. Description: This file provides the enrichment of protein-coding genes in KEGG and GO terms (P < 0.05). [file 12864_2023_9803_MOESM7_ESM.xls]

## Sheet: Sheet1
Additional file7: Table S4 Pathway Enrichment Analysis Reveals Significantly Enriched KEGG and GO Pathways Related to ACC.
Term	Database	ID	Input number	P_Value	Input
TGF-beta signaling pathway	KEGG PATHWAY	ssc04350	2	0.013868	SP1|AMHR2
Vitamin B6 metabolism	KEGG PATHWAY	ssc00750	1	0.0151175	PDXK
Glucagon signaling pathway	KEGG PATHWAY	ssc04922	2	0.0161861	PFKL|SIK1
Taurine and hypotaurine metabolism	KEGG PATHWAY	ssc00430	1	0.024452	CSAD
Estrogen signaling pathway	KEGG PATHWAY	ssc04915	2	0.026575	SP1|KRT18
Ubiquitin mediated proteolysis	KEGG PATHWAY	ssc04120	2	0.0276923	UBE2G2|AIRE
Oxytocin signaling pathway	KEGG PATHWAY	ssc04921	2	0.0331501	CACNB2|TRPM2
RNA transport	KEGG PATHWAY	ssc03013	2	0.0335549	SUMO3|AAAS
Steroid biosynthesis	KEGG PATHWAY	ssc00100	1	0.0373746	SOAT2
Protein processing in endoplasmic reticulum	KEGG PATHWAY	ssc04141	2	0.0385623	UBE2G2|CRYAA
keratin filament	Gene Ontology	GO:0045095	6	4.58922e-10	KRT77|KRT79|KRT78|KRT3|KRT1|KRT4
multicellular organism growth	Gene Ontology	GO:0035264	4	8.14379e-06	TNS2|TARBP2|ITGB7|ADARB1
preribosome, small subunit precursor	Gene Ontology	GO:0030688	2	0.000192959	RRP1B|RRP1
positive regulation by host of viral transcription	Gene Ontology	GO:0043923	2	0.000272986	RRP1B|SP1
positive regulation of viral genome replication	Gene Ontology	GO:0045070	2	0.000727841	TARBP2|ADARB1
transcription regulatory region sequence-specific DNA binding	Gene Ontology	GO:0000976	3	0.00127683	SP1|ZNF740|SP7
enzyme binding	Gene Ontology	GO:0019899	3	0.00148337	TARBP2|KRT79|DNMT3L
nucleoplasm	Gene Ontology	GO:0005654	9	0.00242019	PTTG1IP|PDXK|ITGB7|ZNF740|RRP1B|SP1|ADARB1|PRR13|PCBP2
epithelial cell differentiation	Gene Ontology	GO:0030855	2	0.00333268	PTER|KRT4
kinase binding	Gene Ontology	GO:0019900	2	0.00378345	TNS2|PFKL
positive regulation of transcription by RNA polymerase II	Gene Ontology	GO:0045944	6	0.00459127	ITGB7|ZNF740|RRP1B|CALCOCO1|SP7|SP1
pyridoxal phosphate binding	Gene Ontology	GO:0030170	2	0.0049388	PDXK|CSAD
negative regulation of cell population proliferation	Gene Ontology	GO:0008285	3	0.0052775	TNS2|ITGB7|ADARB1
cytoskeleton organization	Gene Ontology	GO:0007010	2	0.00663216	SPRYD3|KRT4
protein homodimerization activity	Gene Ontology	GO:0042803	4	0.0081697	TARBP2|MAP3K12|PDXK|SP1
nuclear chromatin	Gene Ontology	GO:0000790	3	0.00924937	CALCOCO1|ITGB7|SP7
calcium ion transmembrane transport	Gene Ontology	GO:0070588	2	0.00995367	CACNB2|TRPM2
histone deacetylase binding	Gene Ontology	GO:0042826	2	0.00995367	SP1|SIK1
U2AF complex	Gene Ontology	GO:0089701	1	0.0113593	U2AF1
skeletal muscle tissue regeneration	Gene Ontology	GO:0043403	1	0.0113593	TARBP2
dendritic cell chemotaxis	Gene Ontology	GO:0002407	1	0.0113593	TRPM2
lens fiber cell morphogenesis	Gene Ontology	GO:0070309	1	0.0113593	CRYAA
adenosine deaminase activity	Gene Ontology	GO:0004000	1	0.0113593	ADARB1
glucose catabolic process	Gene Ontology	GO:0006007	1	0.0113593	PFKL
regulation of voltage-gated calcium channel activity	Gene Ontology	GO:1901385	1	0.0113593	CACNB2
manganese ion transmembrane transporter activity	Gene Ontology	GO:0005384	1	0.0113593	TRPM2
manganese ion transmembrane transport	Gene Ontology	GO:0071421	1	0.0113593	TRPM2
retinoid X receptor binding	Gene Ontology	GO:0046965	1	0.0113593	ITGB7
Pwp2p-containing subcomplex of 90S preribosome	Gene Ontology	GO:0034388	1	0.0113593	PWP2
anoikis	Gene Ontology	GO:0043276	1	0.0132402	SIK1
monosaccharide binding	Gene Ontology	GO:0048029	1	0.0132402	PFKL
activin receptor complex	Gene Ontology	GO:0048179	1	0.0132402	AMHR2
adenosine to inosine editing	Gene Ontology	GO:0006382	1	0.0132402	ADARB1
RISC-loading complex	Gene Ontology	GO:0070578	1	0.0132402	TARBP2
granular component	Gene Ontology	GO:0001652	1	0.0132402	RRP1B
sodium ion binding	Gene Ontology	GO:0031402	1	0.0132402	PDXK
tubulin complex assembly	Gene Ontology	GO:0007021	1	0.0132402	CRYAA
transmembrane receptor protein serine/threonine kinase activity	Gene Ontology	GO:0004675	1	0.0132402	AMHR2
negative regulation of protein kinase activity by regulation of protein phosphorylation	Gene Ontology	GO:0044387	1	0.0132402	ADARB1
intracellular steroid hormone receptor signaling pathway	Gene Ontology	GO:0030518	1	0.0132402	CALCOCO1
photoreceptor ribbon synapse	Gene Ontology	GO:0098684	1	0.0132402	CACNB2
pre-mRNA 3'-splice site binding	Gene Ontology	GO:0030628	1	0.0132402	U2AF1
negative regulation of retrograde protein transport, ER to cytosol	Gene Ontology	GO:1904153	1	0.0132402	UBE2G2
meiotic spindle organization	Gene Ontology	GO:0000212	1	0.0151175	ESPL1
positive regulation of cellular protein catabolic process	Gene Ontology	GO:1903364	1	0.0151175	PTTG1IP
embryonic camera-type eye development	Gene Ontology	GO:0031076	1	0.0151175	ITGB7
production of siRNA involved in RNA interference	Gene Ontology	GO:0030422	1	0.0151175	TARBP2
prostate gland epithelium morphogenesis	Gene Ontology	GO:0060740	1	0.0151175	ITGB7
prefoldin complex	Gene Ontology	GO:0016272	1	0.0151175	PFDN5
JUN kinase kinase kinase activity	Gene Ontology	GO:0004706	1	0.0151175	MAP3K12
L-type voltage-gated calcium channel complex	Gene Ontology	GO:1990454	1	0.0151175	CACNB2
protein C-terminus binding	Gene Ontology	GO:0008022	2	0.015592	CALCOCO1|SP1
dendritic cell differentiation	Gene Ontology	GO:0097028	1	0.0169914	TRPM2
early endosome to Golgi transport	Gene Ontology	GO:0034498	1	0.0169914	TRAPPC10
fructose 6-phosphate metabolic process	Gene Ontology	GO:0006002	1	0.0169914	PFKL
neural precursor cell proliferation	Gene Ontology	GO:0061351	1	0.0169914	TARBP2
O-acyltransferase activity	Gene Ontology	GO:0008374	1	0.0169914	SOAT2
hydrolase activity, acting on ester bonds	Gene Ontology	GO:0016788	1	0.0169914	PTER
divalent metal ion transport	Gene Ontology	GO:0070838	1	0.0169914	TRPM2
histone phosphorylation	Gene Ontology	GO:0016572	1	0.0169914	MAP3K12
response to muscle activity	Gene Ontology	GO:0014850	1	0.0169914	TNS2
potassium ion binding	Gene Ontology	GO:0030955	1	0.0169914	PDXK
transmembrane receptor protein serine/threonine kinase signaling pathway	Gene Ontology	GO:0007178	1	0.0169914	AMHR2
regulation of RNA metabolic process	Gene Ontology	GO:0051252	1	0.0169914	PCBP2
complement activation, lectin pathway	Gene Ontology	GO:0001867	1	0.0169914	KRT1
activation of JNKK activity	Gene Ontology	GO:0007256	1	0.0169914	MAP3K12
armadillo repeat domain binding	Gene Ontology	GO:0070016	1	0.0169914	CALCOCO1
1-acylglycerol-3-phosphate O-acyltransferase activity	Gene Ontology	GO:0003841	1	0.0169914	AGPAT3
RNA polymerase II cis-regulatory region sequence-specific DNA binding	Gene Ontology	GO:0000978	4	0.0188261	CALCOCO1|SP1|ITGB7|SP7
AMP binding	Gene Ontology	GO:0016208	1	0.0188618	PFKL
leukocyte tethering or rolling	Gene Ontology	GO:0050901	1	0.0188618	ITGB7
positive regulation of vascular endothelial cell proliferation	Gene Ontology	GO:1905564	1	0.0188618	SP1
regulation of synapse organization	Gene Ontology	GO:0050807	1	0.0188618	C1QL3
fructose 1,6-bisphosphate metabolic process	Gene Ontology	GO:0030388	1	0.0188618	PFKL
protein heterotetramerization	Gene Ontology	GO:0051290	1	0.0188618	KRT1
collagen metabolic process	Gene Ontology	GO:0032963	1	0.0188618	TNS2
siRNA binding	Gene Ontology	GO:0035197	1	0.0188618	TARBP2
retinoic acid receptor signaling pathway	Gene Ontology	GO:0048384	1	0.0188618	ITGB7
negative regulation of transposition	Gene Ontology	GO:0010529	1	0.0188618	DNMT3L
neuromuscular process controlling posture	Gene Ontology	GO:0050884	1	0.0188618	ADARB1
focal adhesion	Gene Ontology	GO:0005925	2	0.0199496	TNS2|ITGB7
activin binding	Gene Ontology	GO:0048185	1	0.0207287	AMHR2
cardiac muscle cell differentiation	Gene Ontology	GO:0055007	1	0.0207287	SIK1
carboxylic acid metabolic process	Gene Ontology	GO:0019752	1	0.0207287	CSAD
temperature homeostasis	Gene Ontology	GO:0001659	1	0.0207287	TRPM2
cell surface	Gene Ontology	GO:0009986	3	0.0210094	TSPEAR|ITGB7|KRT4
cellular response to interferon-beta	Gene Ontology	GO:0035458	1	0.0225921	UBE2G2
pre-miRNA processing	Gene Ontology	GO:0031054	1	0.0225921	TARBP2
cornified envelope	Gene Ontology	GO:0001533	1	0.0225921	KRT1
positive regulation of amyloid-beta formation	Gene Ontology	GO:1902004	1	0.0225921	SP1
high voltage-gated calcium channel activity	Gene Ontology	GO:0008331	1	0.0225921	CACNB2
carboxy-lyase activity	Gene Ontology	GO:0016831	1	0.0225921	CSAD
calcium ion import across plasma membrane	Gene Ontology	GO:0098703	1	0.024452	TRPM2
positive regulation of calcium ion transport	Gene Ontology	GO:0051928	1	0.024452	CACNB2
negative regulation of DNA damage response, signal transduction by p53 class mediator	Gene Ontology	GO:0043518	1	0.024452	PTTG1IP
DNA methylation involved in gamete generation	Gene Ontology	GO:0043046	1	0.024452	DNMT3L
face development	Gene Ontology	GO:0060324	1	0.024452	ITGB7
ESC/E(Z) complex	Gene Ontology	GO:0035098	1	0.024452	DNMT3L
calcium ion import	Gene Ontology	GO:0070509	1	0.024452	CACNB2
negative regulation of insulin secretion	Gene Ontology	GO:0046676	1	0.024452	PFKL
negative regulation of chondrocyte differentiation	Gene Ontology	GO:0032331	1	0.024452	ITGB7
negative regulation of gluconeogenesis	Gene Ontology	GO:0045721	1	0.024452	SIK1
protein tag	Gene Ontology	GO:0031386	1	0.0263084	SUMO3
innervation	Gene Ontology	GO:0060384	1	0.0263084	ADARB1
response to hydrogen peroxide	Gene Ontology	GO:0042542	1	0.0263084	CRYAA
HMG box domain binding	Gene Ontology	GO:0071837	1	0.0263084	SP1
RISC complex	Gene Ontology	GO:0016442	1	0.0263084	TARBP2
calcium-mediated signaling using intracellular calcium source	Gene Ontology	GO:0035584	1	0.0263084	TRPM2
ATP binding	Gene Ontology	GO:0005524	6	0.0265267	PDXK|SIK1|AMHR2|MAP3K12|PFKL|UBE2G2
ubiquitin-like protein ligase binding	Gene Ontology	GO:0044389	1	0.0281614	SUMO3
ribosomal small subunit assembly	Gene Ontology	GO:0000028	1	0.0281614	PWP2
fatty-acyl-CoA binding	Gene Ontology	GO:0000062	1	0.0281614	SOAT2
establishment of skin barrier	Gene Ontology	GO:0061436	1	0.0281614	KRT1
regulation of Notch signaling pathway	Gene Ontology	GO:0008593	1	0.0281614	TSPEAR
embryonic camera-type eye morphogenesis	Gene Ontology	GO:0048596	1	0.0281614	CRYAA
nuclear euchromatin	Gene Ontology	GO:0005719	1	0.0281614	SP1
nuclear heterochromatin	Gene Ontology	GO:0005720	1	0.0281614	DNMT3L
condensed nuclear chromosome	Gene Ontology	GO:0000794	1	0.0281614	DNMT3L
positive regulation of apoptotic process	Gene Ontology	GO:0043065	2	0.0284476	RRP1B|ITGB7
zinc ion binding	Gene Ontology	GO:0008270	4	0.0285632	PDXK|AIRE|ITGB7|PTER
activin receptor signaling pathway	Gene Ontology	GO:0032924	1	0.030011	AMHR2
translation regulator activity	Gene Ontology	GO:0045182	1	0.030011	AIRE
cholesterol efflux	Gene Ontology	GO:0033344	1	0.030011	SOAT2
heterotypic cell-cell adhesion	Gene Ontology	GO:0034113	1	0.030011	ITGB7
male meiosis I	Gene Ontology	GO:0007141	1	0.031857	DNMT3L
heterochromatin	Gene Ontology	GO:0000792	1	0.0336997	RRP1B
cell adhesion mediated by integrin	Gene Ontology	GO:0033627	1	0.0336997	ITGB7
integrin complex	Gene Ontology	GO:0008305	1	0.0336997	ITGB7
peptide cross-linking	Gene Ontology	GO:0018149	1	0.0336997	KRT1
neuromuscular synaptic transmission	Gene Ontology	GO:0007274	1	0.0336997	ADARB1
negative regulation of insulin receptor signaling pathway	Gene Ontology	GO:0046627	1	0.0336997	TNS2
nucleocytoplasmic transport	Gene Ontology	GO:0006913	1	0.0355389	AAAS
transferase activity, transferring acyl groups	Gene Ontology	GO:0016746	1	0.0355389	AGPAT3
cellular response to virus	Gene Ontology	GO:0098586	1	0.0355389	RRP1B
ciliary membrane	Gene Ontology	GO:0060170	1	0.0355389	TSPEAR
identical protein binding	Gene Ontology	GO:0042802	4	0.0364047	PFKL|C1QL3|UBE2G2|AIRE
magnesium ion binding	Gene Ontology	GO:0000287	2	0.037285	PDXK|SIK1
axon terminus	Gene Ontology	GO:0043679	1	0.0373746	NPFF
mitotic sister chromatid segregation	Gene Ontology	GO:0000070	1	0.0373746	ESPL1
receptor clustering	Gene Ontology	GO:0043113	1	0.0373746	ITGB7
response to heat	Gene Ontology	GO:0009408	1	0.039207	TRPM2
embryonic hindlimb morphogenesis	Gene Ontology	GO:0035116	1	0.039207	ITGB7
response to retinoic acid	Gene Ontology	GO:0032526	1	0.039207	ITGB7
stereocilium	Gene Ontology	GO:0032420	1	0.039207	TSPEAR
voltage-gated calcium channel complex	Gene Ontology	GO:0005891	1	0.039207	CACNB2
structural constituent of eye lens	Gene Ontology	GO:0005212	1	0.039207	CRYAA
cytosol	Gene Ontology	GO:0005829	8	0.0398796	PDXK|CALCOCO1|ADARB1|PRR13|MAP3K12|TRAPPC10|EIF4B|UBE2G2
response to glucose	Gene Ontology	GO:0009749	1	0.0410359	PFKL
negative regulation of GTPase activity	Gene Ontology	GO:0034260	1	0.0410359	RRP1B
preribosome, large subunit precursor	Gene Ontology	GO:0030687	1	0.0410359	RRP1
placenta development	Gene Ontology	GO:0001890	1	0.0410359	DNMT3L
activation of JUN kinase activity	Gene Ontology	GO:0007257	1	0.0428614	MAP3K12
entrainment of circadian clock by photoperiod	Gene Ontology	GO:0043153	1	0.0428614	SIK1
maturation of SSU-rRNA from tricistronic rRNA transcript (SSU-rRNA, 5.8S rRNA, LSU-rRNA)	Gene Ontology	GO:0000462	1	0.0428614	PWP2
cellular response to growth factor stimulus	Gene Ontology	GO:0071363	1	0.0428614	AMHR2
enzyme activator activity	Gene Ontology	GO:0008047	1	0.0428614	DNMT3L
intra-Golgi vesicle-mediated transport	Gene Ontology	GO:0006891	1	0.0428614	TRAPPC10
neuromuscular junction development	Gene Ontology	GO:0007528	1	0.0428614	CACNB2
neuropeptide hormone activity	Gene Ontology	GO:0005184	1	0.0428614	NPFF
positive regulation of blood vessel endothelial cell migration	Gene Ontology	GO:0043536	1	0.0446835	SP1
miRNA binding	Gene Ontology	GO:0035198	1	0.0446835	TARBP2
nuclear pore	Gene Ontology	GO:0005643	1	0.0465022	AAAS
perikaryon	Gene Ontology	GO:0043204	1	0.0465022	NPFF
regulation of translation	Gene Ontology	GO:0006417	1	0.0465022	AIRE
regulation of mitotic cell cycle	Gene Ontology	GO:0007346	1	0.0465022	SIK1
RNA binding	Gene Ontology	GO:0003723	3	0.0465364	U2AF1|PCBP2|ADARB1
stem cell differentiation	Gene Ontology	GO:0048863	1	0.0483175	DNMT3L
protein sumoylation	Gene Ontology	GO:0016925	1	0.0483175	SUMO3
microtubule-based process	Gene Ontology	GO:0007017	1	0.0483175	CRYAA
nuclear body	Gene Ontology	GO:0016604	2	0.0488921	TARBP2|AIRE
